# Supplementary material for: Linking gastrointestinal microbiota and metabolome dynamics to clinical outcomes in paediatric haematopoietic stem cell transplantation
Source: Microbiome. 2022 Jun 10;10:89. doi: 10.1186/s40168-022-01270-7 (PMC9185888; doi:10.1186/s40168-022-01270-7)
Supplement: Supplementary file 9 — Additional file 8: Figure S7. Fluctuating taxa landscape in the first 100 days post-transplantation. Relative abundance of taxa found to be dominant in the cohort during the first 100 days. The fitted line shows a local polynomial regression fit calculated using glm, with the grey region indicating the 95% CI. [file 40168_2022_1270_MOESM9_ESM.zip]

Archive with 2 entries (2 files):
- 1-FigureS7.pdf
- 2-FigureS7.pdf
